# Supplementary material for: Design and Synthesis of Benzene Homologues Tethered with 1,2,4-Triazole and 1,3,4-Thiadiazole Motifs Revealing Dual MCF-7/HepG2 Cytotoxic Activity with Prominent Selectivity via Histone Demethylase LSD1 Inhibitory Effect
Source: Int J Mol Sci. 2022 Aug 8;23(15):8796. doi: 10.3390/ijms23158796 (PMC9369007; doi:10.3390/ijms23158796)
Supplement: Supplementary file 1 [file ijms-23-08796-s001.zip]

Archive with 1 entries (1 files):
- ijms-1800360-supplementary.pdf
